# Supplementary material for: The Small Ras Superfamily GTPase Rho4 of the Maize Anthracnose Fungus Colletotrichum graminicola Is Required for β-1,3-glucan Synthesis, Cell Wall Integrity, and Full Virulence
Source: J Fungi (Basel). 2022 Sep 22;8(10):997. doi: 10.3390/jof8100997 (PMC9604917; doi:10.3390/jof8100997)
Supplement: Supplementary file 1 [file jof-08-00997-s001.zip]

Archive with 1 entries (1 files):
- jof-1908711-supplementary.pdf
